# Supplementary material for: Synaptic enrichment of microRNAs in adult mouse forebrain is related to structural features of their precursors
Source: Biol Direct. 2008 Oct 29;3:44. doi: 10.1186/1745-6150-3-44 (PMC2588566; doi:10.1186/1745-6150-3-44)
Supplement: Additional file 1 — Scoring scheme for pre-miRs. Contains the raw data used to score pre-miR features. [file 1745-6150-3-44-S1.xls]

## Sheet: Sheet1
Scoring scheme for pre-miRs (see text for details). Supplementary file for Smalheiser (2008).
microRNA	SYN enrichment ratio	pre-miR	loop length	# stem segments	stem segment lengths	longest stem segment	#bulges in zone 2	bulges 5'-3'	1-1 or 1-0 bulges	#1-1 bulges zone 2	# symm bulges zone 2	#bulges>3nt. Zone 2	have at least 2 symm bulges in zone 2? 0/1	have an even # of symm bulges in zone 2? 0/1	#bulges in zone 3	bulges zone 3	#1-1 bulges in zone 3	#symm bulges in zone 3	total bulges zones 2 and 3	bulges in zones 2 and 3	1-0 or 1-1 bulges zones 2 and 3	total 1-1 bulges zones 2 and 3	total symm bulges zones 2 and 3
most enriched "top" set
200c	4.8		16	3	4, 6, 8	8	4	2-2, 1-0, 1-1, 1-1	3	2	3	0			1	2-2	0	1	5	5	3	2	4
339	4.57		8	4	5, 2, 3, 6	6	5	2-2, 1-1, 2-1, 0-1, 0-2	2	1	2	0			1	1-1	1	1	6	6	3	2	3
322	4.03		12	2	5, 13	13	2	2-2, 2-2	0	0	2	0			2	0-1, 1-1	1	1	4	4	2	1	3
425	3.69		12	4	7, 2, 5, 2	7	5	3-3, 1-0, 1-1, 2-6	2	1	2	1			2	1-1, 1-1	2	2	7	7	4	3	4
182	3.55		16	4	7, 1, 6, 5	7	4	2-2, 1-0, 1-2, 3-0	1	0	1	1			0		0	0	4	4	1	0	1
350	3.44		17	4	6, 3, 6, 3	6	4	0-1, 1-1, 1-1, 0-1	4	2	2	0			1	1-0, 1-1	1	1	5	5	6	3	3
183	3.4		16	3	6, 5, 7	7	2	2-4, 2-0	0	0	0	0			1	1-1	1	1	3	3	1	1	1
351	3.33		16	5	4, 3, 3, 5, 4	5	4	2-0, 1-1, 1-1, 1-0	3	2	2	0			2	0-4, 1-1	1	1	6	6	4	3	3
429	3.13		18	4	3, 1, 10, 4	10	3	1-1, 0-1, 2-2	2	1	2	0			1	2-2	0	1	4	4	2	1	3
213	2.98	181a-1	17	5	1, 3, 6, 7, 2	7	5	1-1, 1-1, 1-1, 2-0, 1-0	4	3	3	0			2	0-1, 2-2	0	1	7	7	5	3	4
325	2.83		13	3	5, 3, 14	14	2	2-2, 1-1	1	1	2	0			0		0	0	2	2	1	1	2
200b	2.68		12	4	4, 4, 5, 4	5	3	0-1, 2-2, 1-1	2	1	2	0			0		0	0	3	3	2	1	2
337	2.65		10	2	9, 9	9	3	1-1, 1-1, 1-1	3	3	3	0			2	0-1, 2-1	0	0	5	5	4	3	3
323	2.65		10	4	6, 1, 5, 2	6	4	1-1, 1-1, 4-4, 1-1	3	3	4	1			2	1-0, 1-1	1	1	6	6	5	4	5
146	2.64	146a	12	2	12, 8	12	2	2-1, 1-1	1	1	1	0			0		0	0		2	1	1	1
345	2.64		12	4	1, 10, 3, 4	10	4	1-1, 1-1, 1-1, 1-1	4	4	4	0			2	2-2, 1-1	1	1	6	6	5	5	5
433-5p	2.27		20	4	1, 3, 11, 2	11	4	3-3, 1-1, 1-1, 0-8	2	2	2	2			0		0	0	3	4	2	2	3
enriched "next" set
331	2.24			2	7, 4, 5	7	3	2-2, 1-1, 1-0	2	1	2	0			2	4-0, 1-1	1	1		5	3	2	3
149	2.23			4	3, 6, 5, 5	6	4	1-1, 1-1, 1-1, 1-0	4	3	3	0			0		0	0		4	4	3	3
204	2.21			3	10, 5, 4	10	3	1-1, 1-1, 1-0	3	2	2	0			0		0	0		3	3	2	2
30a-3p	2.17			2	9, 11	11	2	1-1, 2-0	1	1	1	0			0		0	0		2	1	1	1
324-5p (3p)	2.15 (2.11)			6	3, 1, 3, 5, 3, 2	5	6	1-1, 1-1, 1-1, 1-1, 1-1, 1-0	5	5	5	0			1	2-2	0	1		7	5	5	6
296	2.12			4	6, 2, 9, 1	9	3	1-1, 1-1, 1-0	3	2	2	0			2	0-1, 1-1	1	1		5	5	3	3
342	2.12			4	1, 6, 6, 1	6	3	1-1, 2-4, 5-1	1	1	1	1			1	1-0	0	0		4	2	1	1
25	2.09			5	1, 5, 1, 5, 4	5	5	2-2, 1-1, 2-2, 1-1, 1-0	3	2	4	0			2	1-1, 2-2	1	2		7	4	3	6
299	2.08			2	19, 2	19	1	1-1	1	1	1	0			0		0	0		1	1	1	1
203	2.06			5	1, 4, 4, 9, 1	9	4	1-1, 1-1, 1-1, 1-0	4	3	3	0			1	1-1	1	1		5	5	4	4
410	2.01			5	1, 4, 6, 2, 3	6	4	1-1, 2-2, 1-1, 1-1	3	3	4	0			1	1-0	0	0		5	4	3	4
100	2			4	3, 4, 3, 6	6	4	1-1, 2-2, 2-2, 1-1	2	2	4	0			2	2-3, 1-1	1	1		6	3	3	5
200a	1.98			3	5, 13, 2	13	2	1-0, 1-1	2	1	1	0			3	0-1, 1-1, 1-1	2	2		5	5	3	3
151	1.97			2	12, 8	12	1	2-1	0	0	0	0			1	1-1	1	1		2	1	1	1
15b	1.96			4	7, 2, 6, 2	7	4	1-1, 1-1, 1-1, 2-2	3	3	4	0			0		0	0		4	3	3	4
93	1.9			4	7, 5, 4, 3	7	4	2-3, 0-1, 1-0, 1-0	3	0	0	1			1	1-1	1	1		5	4	1	1
214	1.9			2	10, 8	10	2	1-1, 3-3	1	1	2	1			1	4-0	0	0		3	1	1	2
30e*	1.89			2	12, 9	12	2	2-2, 2-0	0	0	1	0			1	2-0	0	0		3	0	0	1
140*	1.88			3	2, 13, 5	13	2	1-0, 1-1	2	1	1	0			1	0-1	0	0		3	3	1	1
"not enriched" set
let-7i	0.91			2	17, 3	17	2	1-0, 1-1	2	1	1	0			0		0	0		2	2	1	1
let-7g	0.91			2	8, 12	12	2	1-0, 1-1	2	1	1	0			1	1-1	1	1		3	3	2	2
22	0.9			3	12, 5, 4	12	2	1-0, 1-0	2	0	0	0			3	1-3, 1-1, 2-1	1	1		5	3	1	1
137	0.89			4	3, 11, 1, 3	11	4	2-2, 1-1, 2-2, 1-0	2	1	3	0			0		0	0		4	2	1	3
let-7e	0.89			2	3, 16	16	3	2-2, 1-1, 1-0	2	1	2	0			2	2-2, 1-1	1	2		5	3	2	4
382	0.88			3	2, 11, 6	11	2	1-2, 2-2	0	0	1	0			1	1-0	0	0		3	1	0	1
195	0.88			2	10, 9	10	2	3-0, 1-2	0	0	0	1			2	2-2, 0-1	0	1		4	1	0	1
128b	0.86	128-2		3	10, 6, 2	10	2	3-3, 2-0	0	0	1	1			1	1-1	1	1		3	1	1	2
30a-5p	0.86			2	11, 9	11	1	2-0	0	0	0	0			0		0	0		1	0	0	0
129-3p	0.85	129-2		4	2, 7, 3, 6	7	3	0-1, 1-1, 2-2	2	1	2	0			0		0	0		3	2	1	2
128a	0.85	128-1		3	7, 6, 2	7	3	3-3, 3-3, 2-0	0	0	2	2			0		0	0		3	0	0	2
379	0.84			3	4, 7, 7	7	2	1-1, 2-2	1	1	2	0			1	1-1	1	1		3	2	2	3
101b	0.83			2	6, 15	15	1	6-0	0	0	0	1			2	1-2, 1-1	1	1		3	1	1	1
433-3p	0.78			4	1, 3, 11, 2	11	3	3-3, 1-1, 1-1	2	2	3	1			0		0	0		3	2	2	3
34a	0.76			3	8, 3, 9	9	3	2-2, 0-1, 1-0	2	0	1	0			3	1-0, 0-1, 1-1	1	1		6	5	1	2
"depleted" set
let-7b	0.74		30	1	21	21	1	1-0	1	0	0	0			0		0	0		1	1	0	0
125a	0.57		12	4	2, 3, 4, 8	8	4	2-2, 2-2, 1-1, 2-0	1	1	3	0			1	2-2	0	1		5	1	1	4
29c	0.55		13	2	11, 7	11	2	3-3, 0-3	0	0	1	2			2	0-1, 3-0	0	0		4	1	0	1
148a	0.54		14	4	11, 2, 4, 2	11	3	0-1, 1-2, 2-0	1	0	0	0			2	3-0, 1-1	1	1		5	2	1	1
101a	0.53		14	2	18, 2	18	2	5-5, 1-0	1	0	1	1			0		0	0		2	1	0	1
377	0.5		18	4	12, 3, 4, 1	12	3	1-1, 0-1, 1-0	3	1	1	0			0		0	0		3	3	1	1
34c	0.42		8	4	3, 4, 5, 6	6	5	1-1, 1-1, 1-1, 1-0, 1-1	5	4	4	0			1	2-2	0	1		6	5	4	5
34b	0.4		12	3	7, 4, 7	7	3	3-4, 3-3, 1-0	1	0	1	2			1	2-2	0	1		4	1	0	2
126	0.35		15	3	1, 11, 7	11	3	1-1, 1-1, 1-1	3	3	3	0			1	1-1	1	1		4	4	4	4
153	0.32		18	3	1, 13, 5	13	2	0-1, 2-2	1	0	1	0			0		0	0		2	1	0	1
301	0.25	301a	18	3	3, 4, 10	10	2	1-1, 1-4	1	1	1	1			2	2-2, 1-1	1	2		4	2	2	3
145	0.24		13	4	1, 4, 2, 12	12	3	2-2, 1-1, 1-1	2	2	3	0			1	1-0	0	0		4	3	2	3
150	0.23		12	4	7, 3, 7, 1	7	3	2-2, 1-0, 1-1	2	1	2	0			0		0	0		3	2	1	2
451	0.18		0	1	17	17	1	2-2	0	0	1	0			1	2-2	0	1		2	0	0	2
143	0.15		15	3	3, 9, 6	9	3	1-1, 1-1, 1-1	3	3	3	0			0		0	0		3	3	3	3
